# Supplementary material for: X-ray and UV Radiation Damage of dsDNA/Protein Complexes
Source: Molecules. 2021 May 24;26(11):3132. doi: 10.3390/molecules26113132 (PMC8197241; doi:10.3390/molecules26113132)
Supplement: Supplementary file 1 [file molecules-26-03132-s001.zip]

Archive with 1 entries (1 files):
- molecules-1219561-supplementary.pdf
